# Supplementary material for: Validity and Usage of the Seasonal Pattern Assessment Questionnaire (SPAQ) in a French Population of Patients with Depression, Bipolar Disorders and Controls
Source: J Clin Med. 2021 Apr 27;10(9):1897. doi: 10.3390/jcm10091897 (PMC8123881; doi:10.3390/jcm10091897)
Supplement: Supplementary file 1 [file jcm-10-01897-s001.zip]

Archive with 3 entries (2 files):
- jcm-1164635-supplementary/
- jcm-1164635-supplementary/Figure S1.pdf
- jcm-1164635-supplementary/File S1.pdf
